# Supplementary material for: Isolation of a Novel Anti-Diabetic α-Glucosidase Oligo-Peptide Inhibitor from Fermented Rice Bran
Source: Foods. 2023 Jan 1;12(1):183. doi: 10.3390/foods12010183 (PMC9818066; doi:10.3390/foods12010183)
Supplement: Supplementary file 1 [file foods-12-00183-s001.zip]

Archive with 1 entries (1 files):
- foods-1979875-supplementary.pdf
